# Supplementary material for: Influences of Polyphenols on the Properties of Crosslinked Acellular Fish Swim Bladders: Experiments and Molecular Dynamic Simulations
Source: Polymers (Basel). 2024 Apr 16;16(8):1111. doi: 10.3390/polym16081111 (PMC11054729; doi:10.3390/polym16081111)
Supplement: Supplementary file 1 [file polymers-16-01111-s001.zip]

Archive with 1 entries (1 files):
- polymers-2930730-supplementary.pdf
